# Supplementary material for: A Novel GEMIN4 Variant in a Consanguineous Family Leads to Neurodevelopmental Impairment with Severe Microcephaly, Spastic Quadriplegia, Epilepsy, and Cataracts
Source: Genes (Basel). 2021 Dec 30;13(1):92. doi: 10.3390/genes13010092 (PMC8774908; doi:10.3390/genes13010092)
Supplement: Supplementary file 1 [file genes-13-00092-s001.zip]

Archive with 1 entries (1 files):
- genes-1454982-supplementary.xlsx
