# Supplementary material for: A Novel GEMIN4 Variant in a Consanguineous Family Leads to Neurodevelopmental Impairment with Severe Microcephaly, Spastic Quadriplegia, Epilepsy, and Cataracts
Source: Genes (Basel). 2021 Dec 30;13(1):92. doi: 10.3390/genes13010092 (PMC8774908; doi:10.3390/genes13010092)
Supplement: Supplementary file 1 [file genes-13-00092-s001.zip › genes-1454982-supplementary.xlsx]

## Sheet: Sheet1
Supplementary Table S1: Comprehensive in silico pathogenecity prediction analyses of the variant identified in this study as well as previously identified variants for this disorder using multiple prediction algorithms
Study	Gene Name	Ensembl Gene ID	Ensembl Transcript ID	Ensembl Protein ID	Uniprot ID	HGVSc ANNOVAR	HGVSp ANNOVAR	CHR	pos	ref	alt	aaref	aaalt	rs_dbSNP	hg19_chr	hg19_pos	hg18_chr	hg18_pos	aapos	BayesDel_addAF_score	BayesDel_addAF_pred	BayesDel_noAF_score	BayesDel_noAF_rankscore	BayesDel_noAF_pred	CADD_raw_hg19	CADD_raw_rankscore_hg19	CADD_phred_hg19	ClinPred_score	ClinPred_pred	fathmm_MKL_coding_score	fathmm_MKL_coding_pred	fathmm_MKL_coding_group	fathmm_XF_coding_score	fathmm_XF_coding_pred	LRT_score	LRT_pred	MPC_score	MPC_rankscore	MutationAssessor_score	MutationAssessor_pred	MutPred_rankscore	MutPred_protID	MutPred_AAchange	MutPred_Top5features	MutationTaster_score	MutationTaster_pred	MutationTaster_model	MutationTaster_AAE	MVP_score
Alazami et al	GEMIN4	ENSG00000179409	ENST00000319004	ENSP00000321706	P57678	c.2452T>C	p.W818R	17	745591	A	G	W	R	rs730882219	17	648831	17	595581	818	0.0927639	D	0.100023	0.76909	D	4.11061	0.85924	28.7	0.985287	D	0.95898	D	AEFDBCI	0.864571	D	0	D	0.806285	0.66477	2.475	M	0.9084	P57678	W818R	Loss of catalytic residue at L816 (P = 0.0033); Gain of sheet (P = 0.0149); Loss of helix (P = 0.0167); Gain of methylation at W818 (P = 0.0231); Loss of loop (P = 0.1242)	1;1	D;D	simple_aae;simple_aae	W818R;W807R	0.695906
Maddirevula et al	GEMIN4	ENSG00000179409	ENST00000319004	ENSP00000321706	P57678	c.314C>T	p.P105L	17	747729	G	A	P	L	.	17	650969	17	597719	105	0.31629	D	0.216552	0.84001	D	3.78471	0.74986	26.2	0.998868	D	0.98533	D	AEFDGBCI	0.870123	D	0	D	0.605403	0.55432	2.535	M	0.88887	P57678	P105L	Loss of loop (P = 0.0145); Gain of helix (P = 0.0225); Loss of glycosylation at T106 (P = 0.0472); Gain of sheet (P = 0.4423); Loss of phosphorylation at T106 (P = 0.4697)	1;1;1	D;D;D	simple_aae;simple_aae;simple_aae	P105L;P94L;P105L	0.820103
This study	GEMIN4	ENSG00000179409	ENST00000319004	ENSP00000321706	P57678	c.440A>G	p.H147R	17	747603	T	C	H	R	.	17	650843	17	597593	147	0.167353	D	0.00261406	0.70505	D	3.08652	0.56738	23.8	0.978741	D	0.97648	D	AEFDBCI	0.884212	D	0	D	0.660252	0.58856	2.43	M	0.65005	P57678	H147R	Loss of loop (P = 0.1242); Loss of glycosylation at T149 (P = 0.1309); Gain of phosphorylation at T152 (P = 0.1623); Gain of helix (P = 0.2059); Loss of catalytic residue at E146 (P = 0.2631)	0.999988;0.999988;0.999988	D;D;D	simple_aae;simple_aae;simple_aae	H147R;H136R;H147R	0.574021
AA:Amino Acid
aapos: Amino Acid Position
Alt: Alteration
CHR:chr: Chromosome
D: Damaging/Probably Damaging/Disease Causing
hg: Human Genome Reference Version
M: Predicted functional
pos: Position
Ref:Reference
[truncated: 9 more columns]
